# Supplementary material for: Phenolic Compounds in Flowers and Herb of Achillea millefolium L.: Histochemical and Phytochemical Studies
Source: Molecules. 2025 May 7;30(9):2084. doi: 10.3390/molecules30092084 (PMC12073966; doi:10.3390/molecules30092084)
Supplement: Supplementary file 1 [file molecules-30-02084-s001.zip]

Archive with 1 entries (1 files):
- molecules-3477155-supplementary.pdf
